# Supplementary material for: Trichoderma-Induced Ethylene Responsive Factor MsERF105 Mediates Defense Responses in Malus sieversii
Source: Front Plant Sci. 2021 Oct 29;12:708010. doi: 10.3389/fpls.2021.708010 (PMC8585786; doi:10.3389/fpls.2021.708010)
Supplement: Supplementary file 3 [file Table_2.XLSX]

## Sheet: Sheet1
sample	T01	T02	T03	T04	T05	T06	T07	T08	T09	T10	T11	T12	T13	T14	T15	T16	T17	T18	T19	T20	T21
T01	1	0.9888	0.9857	0.7539	0.6657	0.757	0.842	0.7854	0.7797	0.7328	0.7856	0.7393	0.8113	0.9454	0.9511	0.9558	0.9062	0.9201	0.9341	0.9611	0.9489
T02	0.9888	1	0.98	0.7852	0.7308	0.7886	0.8732	0.8016	0.8049	0.7575	0.8001	0.7719	0.8049	0.9499	0.9588	0.944	0.904	0.9245	0.9353	0.963	0.9485
T03	0.9857	0.98	1	0.8207	0.7202	0.823	0.8878	0.8483	0.8438	0.7964	0.8417	0.8026	0.8458	0.9279	0.9405	0.9178	0.9137	0.9222	0.8952	0.9382	0.9333
T04	0.7539	0.7852	0.8207	1	0.902	0.9883	0.9643	0.9597	0.9721	0.9583	0.9497	0.9622	0.7859	0.716	0.7561	0.6395	0.765	0.7667	0.638	0.7163	0.7262
T05	0.6657	0.7308	0.7202	0.902	1	0.9198	0.8942	0.8316	0.854	0.877	0.8556	0.9274	0.6776	0.6585	0.6858	0.5673	0.676	0.6869	0.5672	0.6506	0.6624
T06	0.757	0.7886	0.823	0.9883	0.9198	1	0.9659	0.9628	0.9719	0.9719	0.9639	0.9804	0.7821	0.7148	0.7462	0.6384	0.7558	0.7626	0.6258	0.7115	0.7224
T07	0.842	0.8732	0.8878	0.9643	0.8942	0.9659	1	0.9635	0.9689	0.9434	0.9532	0.9534	0.8129	0.8076	0.8367	0.7458	0.8249	0.8352	0.7458	0.8105	0.8121
T08	0.7854	0.8016	0.8483	0.9597	0.8316	0.9628	0.9635	1	0.9905	0.9516	0.9659	0.9481	0.8033	0.7423	0.7734	0.6782	0.7779	0.7915	0.6725	0.7436	0.7444
T09	0.7797	0.8049	0.8438	0.9721	0.854	0.9719	0.9689	0.9905	1	0.9564	0.9603	0.9501	0.7872	0.7373	0.7719	0.6673	0.7678	0.7834	0.6676	0.7385	0.7365
T10	0.7328	0.7575	0.7964	0.9583	0.877	0.9719	0.9434	0.9516	0.9564	1	0.9819	0.982	0.7823	0.695	0.7179	0.625	0.7481	0.7558	0.6033	0.6925	0.7102
T11	0.7856	0.8001	0.8417	0.9497	0.8556	0.9639	0.9532	0.9659	0.9603	0.9819	1	0.9764	0.8292	0.7385	0.762	0.6795	0.7927	0.7954	0.6513	0.7391	0.757
T12	0.7393	0.7719	0.8026	0.9622	0.9274	0.9804	0.9534	0.9481	0.9501	0.982	0.9764	1	0.7858	0.7055	0.7312	0.6303	0.7517	0.7569	0.6109	0.7012	0.7186
T13	0.8113	0.8049	0.8458	0.7859	0.6776	0.7821	0.8129	0.8033	0.7872	0.7823	0.8292	0.7858	1	0.8463	0.8599	0.8006	0.9438	0.9183	0.7381	0.8338	0.8857
T14	0.9454	0.9499	0.9279	0.716	0.6585	0.7148	0.8076	0.7423	0.7373	0.695	0.7385	0.7055	0.8463	1	0.9845	0.9703	0.9285	0.9691	0.9595	0.9875	0.972
T15	0.9511	0.9588	0.9405	0.7561	0.6858	0.7462	0.8367	0.7734	0.7719	0.7179	0.762	0.7312	0.8599	0.9845	1	0.9616	0.9397	0.967	0.9643	0.9876	0.9735
T16	0.9558	0.944	0.9178	0.6395	0.5673	0.6384	0.7458	0.6782	0.6673	0.625	0.6795	0.6303	0.8006	0.9703	0.9616	1	0.9207	0.9394	0.9747	0.983	0.977
T17	0.9062	0.904	0.9137	0.765	0.676	0.7558	0.8249	0.7779	0.7678	0.7481	0.7927	0.7517	0.9438	0.9285	0.9397	0.9207	1	0.9718	0.8727	0.9308	0.9783
T18	0.9201	0.9245	0.9222	0.7667	0.6869	0.7626	0.8352	0.7915	0.7834	0.7558	0.7954	0.7569	0.9183	0.9691	0.967	0.9394	0.9718	1	0.9139	0.9656	0.9761
T19	0.9341	0.9353	0.8952	0.638	0.5672	0.6258	0.7458	0.6725	0.6676	0.6033	0.6513	0.6109	0.7381	0.9595	0.9643	0.9747	0.8727	0.9139	1	0.976	0.9418
T20	0.9611	0.963	0.9382	0.7163	0.6506	0.7115	0.8105	0.7436	0.7385	0.6925	0.7391	0.7012	0.8338	0.9875	0.9876	0.983	0.9308	0.9656	0.976	1	0.9791
T21	0.9489	0.9485	0.9333	0.7262	0.6624	0.7224	0.8121	0.7444	0.7365	0.7102	0.757	0.7186	0.8857	0.972	0.9735	0.977	0.9783	0.9761	0.9418	0.9791	1
